# Supplementary material for: Neurodegenerative NMNAT2 Deficiency Promotes APP Processing in a SARM1-Dependent Manner
Source: Cells. 2026 Jun 17;15(12):1100. doi: 10.3390/cells15121100 (PMC13297387; doi:10.3390/cells15121100)
Supplement: Supplementary file 1 [file cells-15-01100-s001.zip]

Archive with 5 entries (5 files):
- LC-MS Supplementary Method.pdf
- Supp Figure S1.pdf
- Supp Figure S2.pdf
- Supp Figure S3.pdf
- Supp Figure S4.pdf
